# Supplementary material for: Clinical proteomic analysis of scrub typhus infection
Source: Clin Proteomics. 2018 Feb 14;15:6. doi: 10.1186/s12014-018-9181-5 (PMC5812041; doi:10.1186/s12014-018-9181-5)
Supplement: Supplementary file 2 — Additional file 2: Table 1. Total list of identified proteins. [file 12014_2018_9181_MOESM2_ESM.xlsx]

## Sheet: Total list
Additional file 2: Table S1. Total list of identified proteins.
							log rato		Normal subjects				Naïve patients				Treated patients				mann-whitney u test
Accessions	uniprotID	GeneName	Description	MW	PI	Length	Naïve/Normal	Treated/Naïve	rank	avg	stdev	count	rank	avg	stdev	count	rank	avg	stdev	count	Normal-Naïve	Naïve-Treated
sp|P68871|HBB_HUMAN	P68871	HBB	Hemoglobin subunit beta	15988	6.75	147	0.531149	0.0176765	7	2.84947	0.242209	3	1	9.68083	0.781824	3	1	10.083	3.33679	3	0.000406639	0.796174
sp|P02787|TRFE_HUMAN	P02787	TF	Serotransferrin	77014	6.81	698	-0.139668	-0.00165329	3	6.12697	0.116605	3	2	4.44199	0.263997	3	2	4.42511	0.252511	3	0.000406639	1
sp|P02042|HBD_HUMAN	P02042	HBD	Hemoglobin subunit delta	16045	7.85	147	Naïve only	-0.00802849				0	4	3.88782	1.2616	3	3	3.81661	2.58441	3	NA	0.604813
sp|P00738|HPT_HUMAN	P00738	HP	Haptoglobin	45177	6.13	406	0.170314	0.0218854	8	2.39761	0.252881	3	6	3.54889	1.7927	3	4	3.73231	1.88751	3	0.215899	0.489428
sp|P02766|TTHY_HUMAN	P02766	TTR	Transthyretin	15877	5.52	147	0.051694	0.0762909	10	2.37493	0.384543	3	9	2.67513	0.404916	3	5	3.18887	1.11465	3	0.215899	0.489428
sp|P69905|HBA_HUMAN	P69905	HBA1	Hemoglobin subunit alpha	15248	8.72	142	0.492945	-0.0722423	15	1.15563	0.154915	3	5	3.59554	1.01759	3	6	3.04454	1.70535	3	0.000406639	0.297326
sp|P02647|APOA1_HUMAN	P02647	APOA1	Apolipoprotein A-I	30759	5.56	267	-0.311782	-0.135918	1	8.46581	0.645187	3	3	4.1294	0.48729	3	7	3.01973	0.494705	3	0.000406639	0.000781571
sp|P01009|A1AT_HUMAN	P01009	SERPINA1	Alpha-1-antitrypsin	46707	5.37	418	-0.219412	-0.0486976	4	4.90806	0.223108	3	8	2.9614	0.104897	3	8	2.64728	0.656037	3	0.000406639	0.222419
sp|P04264|K2C1_HUMAN	P04264	KRT1	Keratin, type II cytoskeletal 1	65999	8.15	644	0.572024	-0.0626162	25	0.795056	0.0678396	3	7	2.96771	0.27012	3	9	2.56924	0.278681	3	0.000406639	0.0399835
tr|C9JB55|C9JB55_HUMAN	C9JB55	TF	Serotransferrin (Fragment)	8084	4.52	76	Normal only	Treated only	13	1.42124	0.447221	3				0	10	2.43713	1.12661	2	NA	NA
tr|A0A075B6K9|A0A075B6K9_HUMAN	A0A075B6K9	IGLC2	Ig lambda-2 chain C regions (Fragment)	11341	6.13	106	-0.0909629	0.0689628	9	2.38837	0.233593	2	10	1.93704	0.53168	3	11	2.2704	0.232775	3	0.271963	0.321267
tr|A0A087WZW8|A0A087WZW8_HUMAN	A0A087WZW8	IGKC	Ig kappa chain C region	12988	6.92	119		Treated only				0				1	12	2.20305	0.190141	2	NA	NA
sp|A6NCN2|KR87P_HUMAN	A6NCN2	KRT87P	Putative keratin-87 protein	29099	5.64	255		Treated only				0				1	13	1.48448	0.338351	2	NA	NA
sp|P00739-2|HPTR_HUMAN	P00739-2	HPR	Isoform 2 of Haptoglobin-related protein	43049	6.66	385	0.208722	0.00112505	23	0.832456	0.0473745	3	12	1.34612	0.531649	3	14	1.34961	0.63167	2	0.0235701	0.949717
sp|P02649|APOE_HUMAN	P02649	APOE	Apolipoprotein E	36132	5.65	317	0.155992	0.0891779	27	0.731233	0.0755858	3	15	1.04724	0.228606	3	15	1.28596	0.409502	3	0.00353435	0.161497
sp|P01024|CO3_HUMAN	P01024	C3	Complement C3	187030	6.02	1663	-0.249666	-0.0789151	11	2.31246	0.0275918	3	14	1.30139	0.184769	3	16	1.08516	0.0965833	3	0.000406639	0.00399013
sp|P01023|A2MG_HUMAN	P01023	A2M	Alpha-2-macroglobulin	163188	6.03	1474	-0.15612	-0.0943812	12	1.92711	0.0131324	3	13	1.3452	0.242306	3	17	1.08244	0.140645	3	0.00197631	0.0304245
sp|P01876|IGHA1_HUMAN	P01876	IGHA1	Ig alpha-1 chain C region	37631	6.08	353	-0.111452	0.144144	17	0.992544	0.0742861	3	20	0.767889	0.103876	3	18	1.07014	0.153887	3	0.0420476	0.00275607
sp|P06727|APOA4_HUMAN	P06727	APOA4	Apolipoprotein A-IV	45371	5.28	396	-0.342121	0.154644	14	1.34747	0.0244575	3	31	0.612911	0.230391	3	19	0.875067	0.198849	3	0.000566128	0.0399835
sp|A0M8Q6|LAC7_HUMAN	A0M8Q6	IGLC7	Ig lambda-7 chain C region	11296	8.49	106	-0.111092	0.0591807	18	0.985889	0.0739036	3	21	0.763372	0.0786284	3	20	0.874817	0.0156271	2	0.360055	0.463403
sp|P02763|A1AG1_HUMAN	P02763	ORM1	Alpha-1-acid glycoprotein 1	23497	4.93	201	0.0191486	-0.0407344	21	0.899189	0.0679337	3	16	0.939722	0.146864	3	21	0.855589	0.150933	3	0.595862	0.604813
sp|B9A064|IGLL5_HUMAN	B9A064	IGLL5	Immunoglobulin lambda-like polypeptide 5	23049	9.08	214	-0.0158935	0.0559234	28	0.717044	0.0683573	3	22	0.691278	0.108166	3	22	0.786278	0.0357104	3	0.531164	0.199589
tr|D6RF35|D6RF35_HUMAN	D6RF35	GC	Vitamin D-binding protein	52986	5.38	476	0.00504335	-0.0996539	19	0.919867	0.032155	3	17	0.930611	0.156008	3	23	0.7398	0.0972618	3	0.929564	0.093912
tr|A0A087X2C0|A0A087X2C0_HUMAN	A0A087X2C0	IGHM	Ig mu chain C region	64066	6.76	588	-0.00827681	0.0957176	39	0.573725	0.116991	2	36	0.562894	0.191296	3	24	0.701689	0.10747	3	0.941573	0.138791
sp|P02774-3|VTDB_HUMAN	P02774-3	GC	Isoform 3 of Vitamin D-binding protein	55087	5.56	493	Naïve only	-0.104947				0	18	0.886533	0.165912	3	25	0.696222	0.0903705	3	NA	0.093912
sp|P19652|A1AG2_HUMAN	P19652	ORM2	Alpha-1-acid glycoprotein 2	23588	5.03	201	-0.193348	-0.0179638	16	1.07513	0.0516679	3	23	0.688833	0.014275	3	26	0.660922	0.0699119	3	0.00107336	0.796174
sp|P01598|KV106_HUMAN	P01598		Ig kappa chain V-I region EU	11781	8.62	108	0.206027	0.216503	72	0.249333	0.0234973	3	47	0.400689	0.146334	3	27	0.659644	0.344358	3	0.0770829	0.222419
sp|P01011|AACT_HUMAN	P01011	SERPINA3	Alpha-1-antichymotrypsin	47621	5.33	423	0.00417049	-0.0185701	31	0.651756	0.0873099	3	28	0.658044	0.037618	3	28	0.6305	0.0469919	3	0.723658	0.796174
sp|P01623|KV305_HUMAN	P01623		Ig kappa chain V-III region WOL	11739	9.07	109	Naïve only	-0.010234				1	32	0.602567	0.185727	3	29	0.588533	0.0668798	3	NA	0.835664
sp|P01042-2|KNG1_HUMAN	P01042-2	KNG1	Isoform LMW of Kininogen-1	47853	6.29	427	-0.0829531	0.0588825	38	0.577433	0.0736696	3	40	0.477033	0.0544001	2	30	0.5463	0.0341533	2	0.203342	0.106061
sp|P02790|HEMO_HUMAN	P02790	HPX	Hemopexin	51643	6.55	462	-0.0745381	-0.041949	30	0.703756	0.0284346	3	33	0.592767	0.0505694	3	31	0.538189	0.028878	3	0.0770829	0.161497
sp|P00450|CERU_HUMAN	P00450	CP	Ceruloplasmin	122128	5.44	1065	0.00852834	-0.0809122	34	0.615189	0.042301	3	30	0.627389	0.0518329	3	32	0.520744	0.0606363	3	0.929564	0.0106129
tr|C9JF17|C9JF17_HUMAN	C9JF17	APOD	Apolipoprotein D (Fragment)	24142	5.46	215	Naïve only	-0.0309486				1	37	0.544556	0.0940662	3	33	0.5071	0.0691523	3	NA	0.53582
tr|A0A087WTM7|A0A087WTM7_HUMAN	A0A087WTM7	APOB	Apolipoprotein B-100	489527	6.69	4344	-0.141733	-0.0803019	24	0.805456	0.115011	3	34	0.581178	0.0348822	3	34	0.483067	0.066494	3	0.0271166	0.00123406
sp|P04114|APOB_HUMAN	P04114	APOB	Apolipoprotein B-100	515283	6.58	4563	-0.140086	-0.0823511	26	0.794	0.11275	3	35	0.575089	0.0348199	3	35	0.475756	0.0676746	3	0.0337924	0.0026661
sp|P02775|CXCL7_HUMAN	P02775	PPBP	Platelet basic protein	13885	9.04	128	Naïve only	0.135437				0	56	0.335711	0.108322	3	36	0.458567	0.289109	3	NA	0.604813
tr|A0A096LPE2|A0A096LPE2_HUMAN	A0A096LPE2	SAA2-SAA4	Protein SAA2-SAA4	23338	9.1	208	0.690547	-0.166133	97	0.136756	0.0241034	3	27	0.670644	0.0751408	3	37	0.457467	0.223373	3	0.000406639	0.0244344
tr|A0A075B6N7|A0A075B6N7_HUMAN	A0A075B6N7	IGHA2	Ig alpha-2 chain C region (Fragment)	36568	5.85	340	Naïve only	0.0944055				0	51	0.3594	0.0445477	2	38	0.446667	0.0293214	2	NA	0.171429
sp|P0C0L5|CO4B_HUMAN	P0C0L5	C4B	Complement C4-B	192631	6.89	1744	0.0560143	-0.19575	37	0.593956	0.035777	3	26	0.675722	0.103873	3	39	0.430544	0.0930766	3	0.135354	0.000164541
tr|B0YIW2|B0YIW2_HUMAN	B0YIW2	APOC3	Apolipoprotein C-III	12807	7.9	117	0.339957	0.0320256	86	0.179333	0.0510327	3	48	0.3923	0.0163597	3	40	0.422322	0.0320406	3	0.000782392	0.666475
tr|A0A0G2JPR0|A0A0G2JPR0_HUMAN	A0A0G2JPR0	C4A	Complement C4-A	192754	6.59	1744	Naïve only	-0.215213				0	25	0.687333	0.102585	3	41	0.41875	0.0815777	3	NA	0.0003996
sp|O95445-2|APOM_HUMAN	O95445-2	APOM	Isoform 2 of Apolipoprotein M	13042	7.66	116	Naïve only	0.00374699				0	46	0.401356	0.031501	3	42	0.404833	0.0399751	2	NA	0.775624
tr|K7ERI9|K7ERI9_HUMAN	K7ERI9	APOC1	Apolipoprotein C-I (Fragment)	8642	6.29	77		Treated only				0				1	43	0.39535	0.0360325	3	NA	NA
sp|P01625|KV402_HUMAN	P01625		Ig kappa chain V-IV region Len	12632	7.92	114	Normal only	Treated only	51	0.413922	0.0144428	3				1	44	0.3946	0.048319	2	NA	NA
sp|P01591|IGJ_HUMAN	P01591	JCHAIN	Immunoglobulin J chain	18087	5.12	159	-0.10514	0.141448	56	0.357556	0.0627624	3	65	0.280675	0.0558261	2	45	0.388733	0.0225331	2	0.0613752	0.267677
sp|P10909-5|CLUS_HUMAN	P10909-5	CLU	Isoform 5 of Clusterin	53609	5.89	460	0.0658903	0.059124	62	0.287133	0.0268776	3	57	0.334175	0.0167938	2	46	0.382911	0.0426077	3	0.141582	0.0727273
sp|P04217|A1BG_HUMAN	P04217	A1BG	Alpha-1B-glycoprotein	54220	5.56	495	-0.00562842	-0.075682	49	0.4444	0.0406061	3	43	0.438678	0.0690733	3	47	0.368522	0.0448731	3	0.859676	0.0503085
sp|P02753|RET4_HUMAN	P02753	RBP4	Retinol-binding protein 4	22995	5.76	201		Treated only				0				0	48	0.356425	0.080292	2	NA	NA
sp|P01008|ANT3_HUMAN	P01008	SERPINC1	Antithrombin-III	52569	6.32	464	-0.363095	-0.0157369	22	0.847889	0.03744	3	49	0.367489	0.0249157	3	49	0.354411	0.0685654	3	0.000406639	0.666475
sp|P04003|C4BPA_HUMAN	P04003	C4BPA	C4b-binding protein alpha chain	66989	7.15	597	0.190358	-0.193501	57	0.348244	0.00763561	3	38	0.539811	0.0442552	3	50	0.345733	0.0422552	3	0.000406639	0.000781571
sp|P25311|ZA2G_HUMAN	P25311	AZGP1	Zinc-alpha-2-glycoprotein	34237	5.71	298	0.0180762	0.0992358	68	0.258822	0.0249501	3	67	0.269822	0.0752178	3	51	0.339089	0.0192301	3	0.536078	0.0625257
sp|P02743|SAMP_HUMAN	P02743	APCS	Serum amyloid P-component	25371	6.1	223	0.40871	-0.085414	90	0.156822	0.0174045	3	45	0.4019	0.0309393	3	52	0.330144	0.0303384	3	0.000566128	0.135911
sp|P08603|CFAH_HUMAN	P08603	CFH	Complement factor H	139005	6.21	1231	0.0160981	-0.12856	50	0.426344	0.035759	3	42	0.442444	0.0805754	3	53	0.329078	0.0525709	3	1	0.0244344
sp|Q03591|FHR1_HUMAN	Q03591	CFHR1	Complement factor H-related protein 1	37626	7.38	330	0.144603	-0.0207892	73	0.244344	0.0279352	3	53	0.340883	0.0686129	2	54	0.32495	0.00568042	2	0.0514119	0.835664
tr|Q5T985|Q5T985_HUMAN	Q5T985	ITIH2	Inter-alpha-trypsin inhibitor heavy chain H2	105150	6.56	935	-0.18106	-7.79633e-05	46	0.469592	0.00319377	2	59	0.3095	0.0120208	2	55	0.309444	0.0363867	3	0.168954	1
sp|P81605-2|DCD_HUMAN	P81605-2	DCD	Isoform 2 of Dermcidin	12406	7.77	121	Naïve only	0.175257				1	78	0.2027	0.0436992	2	56	0.303467	0.0472347	2	NA	0.343434
sp|P02760|AMBP_HUMAN	P02760	AMBP	Protein AMBP	38974	5.95	352	0.142009	-0.0888923	67	0.259289	0.0615823	3	50	0.359578	0.109975	3	57	0.293022	0.035944	3	0.0518165	0.386508
sp|P00747|PLMN_HUMAN	P00747	PLG	Plasminogen	90510	7.04	810	-0.380627	-0.00663666	29	0.704033	0.0871609	3	62	0.293067	0.0240501	3	58	0.288622	0.0242233	3	0.000406639	0.73044
sp|P01766|HV305_HUMAN	P01766		Ig heavy chain V-III region BRO	13218	6.45	120	Naïve only	-0.00138769				0	64	0.2856	0.045118	3	59	0.284689	0.0552868	3	NA	0.757692
sp|P06313|KV403_HUMAN	P06313		Ig kappa chain V-IV region JI	14623	6.15	133	Naïve only	0.216984				0	91	0.1544	0.0458677	2	60	0.254467	0.101794	3	NA	0.0721057
sp|O14791|APOL1_HUMAN	O14791	APOL1	Apolipoprotein L1	43947	5.6	398	Naïve only	-0.0142037				1	69	0.257956	0.0512982	3	61	0.249656	0.0636202	3	NA	0.541423
tr|A0A075B6K4|A0A075B6K4_HUMAN	A0A075B6K4	IGLV3-10	HCG2043238 (Fragment)	12621	4.72	117	-0.0240581	0.250533	94	0.146442	0.0196694	2	101	0.13855	0.00935738	2	62	0.246683	0.200276	2	0.830094	0.945221
sp|P01859|IGHG2_HUMAN	P01859	IGHG2	Ig gamma-2 chain C region	35878	7.66	326	Naïve only	0.0952831				0	81	0.194933	0.00362981	2	63	0.242756	0.0361743	3	NA	0.120591
sp|P02749|APOH_HUMAN	P02749	APOH	Beta-2-glycoprotein 1	38273	8.34	345	-0.109375	-0.00487875	58	0.310922	0.0455436	3	70	0.2417	0.0130219	3	64	0.239	0.0274409	3	0.330888	1
sp|P43652|AFAM_HUMAN	P43652	AFM	Afamin	69024	5.64	599	-0.157494	0.190631	75	0.216367	0.02605	3	95	0.150556	0.0279439	3	65	0.233522	0.0535952	3	0.00614025	0.00538664
tr|B4E1Z4|B4E1Z4_HUMAN	B4E1Z4		Uncharacterized protein	140853	6.82	1266	0.0887772	-0.185412	63	0.284722	0.0165777	3	52	0.3493	0.0613501	3	66	0.227922	0.0403288	3	0.0338846	0.00123406
sp|P01765|HV304_HUMAN	P01765		Ig heavy chain V-III region TIL	12348	9.24	115	0.218698	-0.00809073	96	0.1388	0.0130847	3	72	0.229661	0.0565724	3	67	0.225422	0.0176601	3	0.00584794	0.901515
sp|P04004|VTNC_HUMAN	P04004	VTN	Vitronectin	54271	5.55	478	0.243749	-0.063442	93	0.147333	0.0134095	3	68	0.258256	0.0786367	3	68	0.223156	0.0563612	3	0.00146179	0.436281
sp|O43866|CD5L_HUMAN	O43866	CD5L	CD5 antigen-like	38063	5.28	347	-0.206983	0.0753382	60	0.301644	0.0178383	3	84	0.187289	0.0128817	3	69	0.222767	0.0405108	3	0.010365	0.353588
tr|A0A075B7B8|A0A075B7B8_HUMAN	A0A075B7B8	IGHV3OR16-12	Protein IGHV3OR16-12 (Fragment)	12866	6.04	117	-0.103861	0.164187	81	0.193567	0.0459173	3	93	0.152394	0.0482436	3	70	0.222411	0.043629	3	0.135354	0.0592349
tr|A0A087X1C7|A0A087X1C7_HUMAN	A0A087X1C7	IGHG1	Ig gamma-1 chain C region	50456	8.7	462		Treated only				0				1	71	0.218417	0.088789	2	NA	NA
sp|P19827|ITIH1_HUMAN	P19827	ITIH1	Inter-alpha-trypsin inhibitor heavy chain H1	101326	6.31	911	-0.108952	0.00708759	65	0.275978	0.0238598	3	77	0.214744	0.0106684	3	72	0.218278	0.0316953	3	0.288817	0.796174
tr|A0A075B6S2|A0A075B6S2_HUMAN	A0A075B6S2	IGKV2D-29	Protein IGKV2D-29 (Fragment)	13135	6.54	120		Treated only				1				1	73	0.216225	0.0703925	2	NA	NA
tr|A0A075B6I0|A0A075B6I0_HUMAN	A0A075B6I0	IGLV8-61	Protein IGLV8-61 (Fragment)	12893	4.33	123	Naïve only	0.158724				0	96	0.14895	0.0279779	2	74	0.214667	0.0253144	2	NA	0.0728438
tr|A0A087WXL8|A0A087WXL8_HUMAN	A0A087WXL8	IGHG3	Ig gamma-3 chain C region	56853	8.6	517	0.816727	0.123797	158	0.0245667	0.00491664	3	90	0.161092	0.00302877	2	75	0.214225	0.0178544	2	0.00175613	0.0380952
sp|O75636-2|FCN3_HUMAN	O75636-2	FCN3	Isoform 2 of Ficolin-3	31657	6.36	288	Normal only	Treated only	98	0.136375	0.0579474	2				0	76	0.2109	0.089449	2	NA	NA
sp|P02747|C1QC_HUMAN	P02747	C1QC	Complement C1q subcomponent subunit C	25757	8.61	245	0.698854	-0.171464	139	0.0583111	0.0143485	3	63	0.291478	0.0650114	3	77	0.1964	0.0851357	2	0.00102416	0.0115385
tr|A0A0B4J1Y8|A0A0B4J1Y8_HUMAN	A0A0B4J1Y8	IGLV9-49	Protein IGLV9-49	13016	6.7	123	0.275029	0.124562	123	0.0778667	0.0372802	3	98	0.146683	0.0278364	2	78	0.195408	0.0843696	2	0.0475185	0.420635
sp|P00734|THRB_HUMAN	P00734	F2	Prothrombin	69992	5.64	622	-0.378827	-0.0625994	42	0.537244	0.0284176	3	73	0.224567	0.0202505	3	79	0.194422	0.0485349	3	0.000406639	0.258083
sp|P05546|HEP2_HUMAN	P05546	SERPIND1	Heparin cofactor 2	57034	6.41	499	-0.163021	0.119626	77	0.213478	0.014163	3	99	0.146667	0.0197819	3	80	0.193178	0.0369409	3	0.00265252	0.00777458
sp|P02750|A2GL_HUMAN	P02750	LRG1	Leucine-rich alpha-2-glycoprotein	38154	6.45	347	0.0762628	-0.191311	71	0.250511	0.0249034	3	61	0.2986	0.0103942	3	81	0.192211	0.07229	3	0.0215488	0.0106129
tr|K7ER74|K7ER74_HUMAN	K7ER74	APOC4-APOC2	Protein APOC4-APOC2	20036	6.37	178	0.209743	0.245244	131	0.0659667	0.00522058	3	113	0.106922	0.0369097	3	82	0.188067	0.0277375	3	0.0215488	0.000781571
sp|P01717|LV403_HUMAN	P01717		Ig lambda chain V-IV region Hil	11510	6.04	107	0.120989	0.320512	129	0.0668111	0.006301	3	121	0.088275	0.00788424	2	83	0.18465	0.105712	2	0.0231068	0.125541
sp|P01700|LV102_HUMAN	P01700		Ig lambda chain V-I region HA	11889	9.07	112	Naïve only	0.115676				0	103	0.137944	0.0214677	3	84	0.180044	0.0535564	3	NA	0.278632
sp|P05452|TETN_HUMAN	P05452	CLEC3B	Tetranectin	22522	5.52	202	Normal only	Treated only	95	0.145711	0.0120555	3				1	85	0.179575	0.0606344	2	NA	NA
sp|P80748|LV302_HUMAN	P80748		Ig lambda chain V-III region LOI	11928	4.95	111	-0.000578931	-0.0240587	84	0.187667	0.0117077	3	83	0.187417	0.0644673	3	86	0.177317	0.046634	3	0.961579	0.851815
sp|P02751-14|FINC_HUMAN	P02751-14	FN1	Isoform 14 of Fibronectin	249246	5.66	2265		Treated only				1				0	87	0.175425	0.101576	2	NA	NA
sp|P20742|PZP_HUMAN	P20742	PZP	Pregnancy zone protein	163760	5.97	1482	Naïve only	-0.0128237				0	87	0.177	0.0202233	2	88	0.17185	0.00304056	2	NA	0.393939
sp|P02765|FETUA_HUMAN	P02765	AHSG	Alpha-2-HS-glycoprotein	39300	5.43	367	-0.428523	0.0489702	52	0.408633	0.0373277	3	94	0.152339	0.00852621	3	89	0.170522	0.0458505	3	0.00062579	0.955089
sp|P27169|PON1_HUMAN	P27169	PON1	Serum paraoxonase/arylesterase 1	39706	5.08	355	-0.523367	-0.0356951	35	0.6062	0.118548	3	85	0.181656	0.0440053	3	90	0.167322	0.0604442	3	0.000406639	0.565792
tr|A0A0A0MSV6|A0A0A0MSV6_HUMAN	A0A0A0MSV6	C1QB	Complement C1q subcomponent subunit B (Fragment)	24102	9.26	229	0.632929	-0.238293	132	0.06465	0.00820244	2	66	0.27765	0.0395807	3	91	0.1604	0.0168763	2	0.00252525	0.0110723
sp|P51884|LUM_HUMAN	P51884	LUM	Lumican	38405	6.16	338	0.128628	0.0124675	104	0.114622	0.0255219	3	92	0.154133	0.0225619	3	92	0.158622	0.115706	3	0.375905	0.835664
sp|P04196|HRG_HUMAN	P04196	HRG	Histidine-rich glycoprotein	59541	7.09	525	0.104738	-0.0969713	92	0.154567	0.0249949	3	80	0.196722	0.00343517	3	93	0.157356	0.0605185	3	0.132919	0.340107
sp|P01019|ANGT_HUMAN	P01019	AGT	Angiotensinogen	53121	5.87	485	-0.0514062	-0.0455006	83	0.187922	0.0336116	3	89	0.166944	0.0255063	3	94	0.150339	0.0473842	3	0.157275	1
tr|B7ZKJ8|B7ZKJ8_HUMAN	B7ZKJ8	ITIH4	ITIH4 protein	103816	6.43	935		Treated only				0				1	95	0.149125	0.0100763	2	NA	NA
sp|P01702|LV104_HUMAN	P01702		Ig lambda chain V-I region NIG-64	11447	4.66	111	Normal only	Treated only	110	0.10575	0.00374767	2				0	96	0.136775	0.028956	2	NA	NA
sp|P02748|CO9_HUMAN	P02748	C9	Complement component C9	63133	5.43	559	0.346177	-0.242972	109	0.107156	0.0111727	3	71	0.237789	0.0525676	3	97	0.1359	0.0271529	2	0.000406639	0.000699301
tr|V9GYM3|V9GYM3_HUMAN	V9GYM3	APOA2	Apolipoprotein A-II	14905	8.44	133	-0.558277	-0.0141305	44	0.5027	0.0554567	3	100	0.139006	0.0622737	3	98	0.134556	0.0294492	3	0.00211656	0.816801
sp|P01611|KV119_HUMAN	P01611		Ig kappa chain V-I region Wes	11601	6.92	108	Normal only	Treated only	129	0.0668111	0.006301	3				0	99	0.133825	0.047058	2	NA	NA
sp|P01624|KV306_HUMAN	P01624		Ig kappa chain V-III region POM	11915	9.11	109	Naïve only	0.0259275				0	108	0.120425	0.00540937	2	100	0.127833	0.015	3	NA	0.52111
sp|P01714|LV301_HUMAN	P01714		Ig lambda chain V-III region SH	11386	6.02	108	0.134428	0.0135207	118	0.0893389	0.0138443	3	107	0.12175	0.0140243	2	101	0.1256	0.023868	3	0.0531265	1
tr|A0A0A0MS13|A0A0A0MS13_HUMAN	A0A0A0MS13	IGHV4-39	Protein IGHV4-39 (Fragment)	13908	9.35	125	-0.0531739	0.127325	113	0.102589	0.00833282	3	119	0.0907667	0.00697527	3	102	0.121689	0.0490471	3	0.479475	0.177666
sp|P06331|HV209_HUMAN	P06331		Ig heavy chain V-II region ARH-77	16218	8.45	146	-0.104364	0.228253	120	0.0874111	0.00704118	3	133	0.0687389	0.0137452	3	103	0.116267	0.0505817	2	0.137782	0.164918
tr|A0A0J9YXX1|A0A0J9YXX1_HUMAN	A0A0J9YXX1		Uncharacterized protein (Fragment)	12764	8.46	117		Treated only				1				0	104	0.116208	0.0268111	2	NA	NA
tr|A0A087WUS2|A0A087WUS2_HUMAN	A0A087WUS2	IGKV3D-11	Protein IGKV3D-11	11795	5.14	108	0.225572	0.0287735	133	0.0642667	0.00605099	3	112	0.108033	0.00832793	3	105	0.115433	0.0083953	3	0.00197631	0.690951
sp|P06326|HV107_HUMAN	P06326		Ig heavy chain V-I region Mot	13571	5.84	125	0.201799	0.0958255	143	0.0565444	0.0053472	3	120	0.0899889	0.0117315	3	106	0.112206	0.013694	3	0.0032984	0.189277
tr|A0A0A0MT36|A0A0A0MT36_HUMAN	A0A0A0MT36	IGKV6D-21	Protein IGKV6D-21 (Fragment)	12332	6.7	114	0.258364	0.0462513	144	0.05495	0.000565685	2	116	0.0996167	0.00516188	2	107	0.110811	0.00806669	3	0.0134972	0.606993
tr|A0A075B6H9|A0A075B6H9_HUMAN	A0A075B6H9	IGLV4-69	Protein IGLV4-69 (Fragment)	12765	6.01	119	0.175545	0.0915806	142	0.0574056	0.00316914	3	123	0.086	0.0181019	2	108	0.106189	0.00773343	3	0.0154347	0.18981
tr|H0YAC1|H0YAC1_HUMAN	H0YAC1	KLKB1	Plasma kallikrein (Fragment)	76834	8.44	686	-0.0667743	-0.0275001	100	0.130511	0.0123149	3	109	0.111911	0.0216133	3	109	0.105044	0.0328876	3	0.426299	0.863307
tr|A0A0A0MS51|A0A0A0MS51_HUMAN	A0A0A0MS51	GSN	Gelsolin	82474	5.43	748	Naïve only	0.0309646				0	117	0.09675	0.0194454	2	110	0.1039	0.0287085	2	NA	0.930736
tr|G3XAM2|G3XAM2_HUMAN	G3XAM2	CFI	Complement factor I	65016	7.72	576	0.325816	-0.118481	134	0.0637556	0.00637533	3	104	0.135	0.0733505	2	111	0.102767	0.0119737	2	0.0449146	0.329004
tr|A0A075B6R9|A0A075B6R9_HUMAN	A0A075B6R9	IGKV2D-24	Protein IGKV2D-24 (Fragment)	13071	8.98	120	Naïve only	-0.0108117				0	115	0.10405	0.0145664	2	112	0.101492	0.0191508	2	NA	1
sp|P01031|CO5_HUMAN	P01031	C5	Complement C5	188186	6.11	1676	0.0568273	-0.110016	105	0.114611	0.0118323	3	105	0.130633	0.0135791	3	113	0.1014	0.023707	3	0.536078	0.0468311
tr|A0A0C4DH34|A0A0C4DH34_HUMAN	A0A0C4DH34	IGHV4-28	Protein IGHV4-28 (Fragment)	13116	9.36	117		Treated only				1				0	114	0.100525	0.00463155	2	NA	NA
tr|J3KPA1|J3KPA1_HUMAN	J3KPA1	CRISP3	Cysteine-rich secretory protein 3	30955	7.79	276		Treated only				0				0	115	0.0928556	0.00730206	3	NA	NA
sp|P36955|PEDF_HUMAN	P36955	SERPINF1	Pigment epithelium-derived factor	46283	5.97	418	-0.53253	-0.0918083	55	0.375967	0.0572613	3	110	0.110311	0.0177057	3	116	0.0892917	0.00670573	2	0.000406639	0.181019
sp|P08697|A2AP_HUMAN	P08697	SERPINF2	Alpha-2-antiplasmin	54531	5.87	491	-0.316079	0.0235791	89	0.166378	0.0336307	3	126	0.0803556	0.0172982	3	117	0.0848389	0.0105563	3	0.000887872	1
sp|P05543|THBG_HUMAN	P05543	SERPINA7	Thyroxine-binding globulin	46295	5.87	415	0.00758972	-0.103049	112	0.104622	0.00571016	3	114	0.106467	0.0181313	3	118	0.0839778	0.00717988	3	0.929564	0.124545
sp|P15169|CBPN_HUMAN	P15169	CPN1	Carboxypeptidase N catalytic chain	52253	6.86	458	-0.0735445	0.0291357	121	0.0857333	0.0107431	3	132	0.0723778	0.00438537	3	119	0.0774	0.0171494	3	0.311728	0.772694
sp|Q8IUC1|KR111_HUMAN	Q8IUC1	KRTAP11-1	Keratin-associated protein 11-1	17074	8.32	163	Naïve only	-0.00554467				0	128	0.0762	0.00433692	2	120	0.0752333	0.00113137	2	NA	0.937229
sp|P08185|CBG_HUMAN	P08185	SERPINA6	Corticosteroid-binding globulin	45112	5.64	405	-0.14691	-0.020473	107	0.109989	0.00513564	3	127	0.0784222	0.00747606	3	121	0.0748111	0.00676866	3	0.010365	0.376732
sp|P13671|CO6_HUMAN	P13671	C6	Complement component C6	104718	6.39	934	-0.256396	-0.162739	80	0.195244	0.0292272	3	111	0.108189	0.0246453	3	122	0.0743778	0.0199601	3	0.00353435	0.0503085
sp|P04278|SHBG_HUMAN	P04278	SHBG	Sex hormone-binding globulin	43752	6.22	402	0.0517514	-0.107438	122	0.08455	0.00545688	3	118	0.09525	0.00426621	2	123	0.074375	0.0503814	2	0.521987	0.730769
sp|P07357|CO8A_HUMAN	P07357	C8A	Complement component C8 alpha chain	65121	6.07	584	-0.00953926	-0.0987607	119	0.0884778	0.00622953	3	122	0.0865556	0.00804545	3	124	0.06895	0.0171692	3	0.885094	0.344988
sp|Q15848|ADIPO_HUMAN	Q15848	ADIPOQ	Adiponectin	26397	5.42	244	Normal only	Treated only	150	0.0390333	0.0115185	3				0	125	0.065825	0.0030052	2	NA	NA
sp|P10643|CO7_HUMAN	P10643	C7	Complement component C7	93457	6.09	843	-0.399105	-0.0641564	82	0.190844	0.0233489	3	129	0.0761333	0.0146798	3	126	0.0656778	0.0192299	3	0.00107336	0.170877
sp|P22792|CPN2_HUMAN	P22792	CPN2	Carboxypeptidase N subunit 2	60518	5.63	545	-0.285029	-0.100309	91	0.156611	0.019247	3	125	0.0812444	0.00560162	3	127	0.0644889	0.0293704	3	0.000566128	0.30963
tr|X6RLJ0|X6RLJ0_HUMAN	X6RLJ0	C1QA	Complement C1q subcomponent subunit A (Fragment)	23434	9.32	221	Naïve only	0.0289942				0	134	0.0561667	0.00432139	3	128	0.0600444	0.00435971	3	NA	0.690951
sp|O75882|ATRN_HUMAN	O75882	ATRN	Attractin	158432	7.24	1429	0.0881277	-0.0432433	151	0.0354111	0.00544532	3	136	0.0433778	0.0118842	3	129	0.0392667	0.0145984	3	0.330888	0.401299
sp|P49908|SEPP1_HUMAN	P49908	SEPP1	Selenoprotein P	43156	8.08	381	Normal only	Treated only	148	0.0413278	0.00606759	3				0	130	0.038025	0.00152028	2	NA	NA
sp|Q04756|HGFA_HUMAN	Q04756	HGFAC	Hepatocyte growth factor activator	70636	6.99	655	-0.373803	0.0713327	127	0.0671222	0.0181118	3	143	0.0283833	0.000824958	2	131	0.03345	0.00410122	2	0.00552934	0.536797
sp|P50213|IDH3A_HUMAN	P50213	IDH3A	Isocitrate dehydrogenase [NAD] subunit alpha, mitochondrial	39566	6.47	366	Naïve only	0.0506322				0	142	0.0293833	0.00122758	3	132	0.0330167	0.00337054	2	NA	0.662005
sp|P07225|PROS_HUMAN	P07225	PROS1	Vitamin K-dependent protein S	75074	5.48	676	0.109992	-0.366802	141	0.0578444	0.0158826	3	130	0.0745167	0.0159263	3	133	0.0320222	0.0149144	3	0.458057	0.00932401
sp|Q9NZP8|C1RL_HUMAN	Q9NZP8	C1RL	Complement C1r subcomponent-like protein	53464	6.75	487	0.476934	-0.102363	161	0.0129167	0.00172063	2	139	0.0387333	0.00136707	2	134	0.0306	0.00176777	2	0.00331778	0.125541
sp|P80108|PHLD_HUMAN	P80108	GPLD1	Phosphatidylinositol-glycan-specific phospholipase D	92278	5.91	840	0.0681242	-0.112595	153	0.03245	0.00452079	3	140	0.0379611	0.00693887	3	135	0.0292917	0.0058572	2	1	0.662005
sp|P02671|FIBA_HUMAN	P02671	FGA	Fibrinogen alpha chain	94914	5.7	866	-1.51946	0.0206723	20	0.904511	0.0441227	3	144	0.02735	0.0054044	3	136	0.0286833	0.0115094	3	0.00062579	0.720901
sp|P55058|PLTP_HUMAN	P55058	PLTP	Phospholipid transfer protein	54705	6.53	493	-0.201959	0.0395	155	0.0294	0.00133458	3	147	0.0184667	0.00279836	3	137	0.020225	0.00130815	2	0.0213232	0.609524
sp|P04275|VWF_HUMAN	P04275	VWF	von Willebrand factor	309058	5.29	2813	Naïve only	-0.0963648				1	146	0.024875	0.00293449	2	138	0.019925	0.00243952	2	NA	0.420635
sp|Q92954|PRG4_HUMAN	Q92954	PRG4	Proteoglycan 4	150984	9.53	1404	Naïve only	0.0709913				0	149	0.0126389	0.00182622	3	139	0.0148833	0.00106066	2	NA	0.196213
tr|A0A0C4DGA6|A0A0C4DGA6_HUMAN	A0A0C4DGA6	HLTF	Helicase-like transcription factor	113786	8.82	1008		Treated only				0				0	140	0.0132833	0.000212132	2	NA	NA
sp|P08519|APOA_HUMAN	P08519	LPA	Apolipoprotein(a)	500995	5.58	4548	Naïve only	0.00117219				0	153	0.00616667	0.00193276	2	141	0.00618333	0.00242773	2	NA	1
sp|P49792|RBP2_HUMAN	P49792	RANBP2	E3 SUMO-protein ligase RanBP2	357974	5.85	3224	Naïve only	0.0763106				0	154	0.00400556	0.000376509	3	142	0.004775	0.00130815	2	NA	0.755051
sp|A6NE01|F186A_HUMAN	A6NE01	FAM186A	Protein FAM186A	262595	8.66	2351	0.161922	0.0774897	172	0.002625	0.00053033	2	155	0.00381111	0.000754677	3	143	0.00455556	0.00040734	3	0.0227516	0.335664
sp|P35527|K1C9_HUMAN	P35527	KRT9	Keratin, type I cytoskeletal 9	62027	5.14	623	0.462244	Naïve only	43	0.521633	0.0576592	3	11	1.5122	0.0719056	3				1	0.00062579	NA
sp|P0DJI9|SAA2_HUMAN	P0DJI9	SAA2	Serum amyloid A-2 protein	13519	9.2	122	Naïve only	Naïve only				0	19	0.84515	0.393458	2				0	NA	NA
sp|P0DJI8|SAA1_HUMAN	P0DJI8	SAA1	Serum amyloid A-1 protein	13524	6.28	122	Naïve only	Naïve only				0	24	0.688044	0.111691	3				1	NA	NA
tr|A0A087X1V9|A0A087X1V9_HUMAN	A0A087X1V9	IGKC	Ig kappa chain C region	26079	7.03	239	0.155611	Naïve only	47	0.449925	0.09104	2	29	0.6438	0.0690608	2				1	0.0534551	NA
sp|P01597|KV105_HUMAN	P01597		Ig kappa chain V-I region DEE	11654	9.43	108	Naïve only	Naïve only				0	39	0.533444	0.107859	3				1	NA	NA
sp|P05109|S10A8_HUMAN	P05109	S100A8	Protein S100-A8	10828	6.51	93	Naïve only	Naïve only				0	41	0.464433	0.224057	3				1	NA	NA
tr|Q5VY30|Q5VY30_HUMAN	Q5VY30	RBP4	Retinol binding protein 4, plasma, isoform CRA_b	22959	5.77	199	0.244792	Naïve only	74	0.2306	0.0231931	2	44	0.405183	0.0317962	2				0	0.00782703	NA
sp|P61769|B2MG_HUMAN	P61769	B2M	Beta-2-microglobulin	13706	6.06	119	Naïve only	Naïve only				0	54	0.3403	0.010748	2				0	NA	NA
sp|P02776|PLF4_HUMAN	P02776	PF4	Platelet factor 4	10838	8.93	101	Naïve only	Naïve only				0	55	0.336689	0.0445404	3				1	NA	NA
sp|P07360|CO8G_HUMAN	P07360	C8G	Complement component C8 gamma chain	22264	8.49	202	0.217014	Naïve only	79	0.199333	0.0200893	3	58	0.328544	0.264762	3				1	0.790871	NA
sp|P69891|HBG1_HUMAN	P69891	HBG1	Hemoglobin subunit gamma-1	16130	6.64	147	Naïve only	Naïve only				0	60	0.303367	0.0661852	2				1	NA	NA
sp|P01614|KV201_HUMAN	P01614		Ig kappa chain V-II region Cum	12668	5.28	115	Naïve only	Naïve only				0	74	0.221575	0.0108541	2				0	NA	NA
sp|P02741|CRP_HUMAN	P02741	CRP	C-reactive protein	25023	5.45	224	Naïve only	Naïve only				0	75	0.2212	0.131194	3				1	NA	NA
tr|A0A0B4J2D9|A0A0B4J2D9_HUMAN	A0A0B4J2D9	IGKV1D-13	Protein IGKV1D-13 (Fragment)	12561	7.68	117	Naïve only	Naïve only				0	76	0.219967	0.0113608	2				1	NA	NA
sp|Q14624|ITIH4_HUMAN	Q14624	ITIH4	Inter-alpha-trypsin inhibitor heavy chain H4	103293	6.51	930	-0.49341	Naïve only	33	0.625344	0.0039137	3	79	0.200775	0.0550483	2				1	0.00328423	NA
sp|P59665|DEF1_HUMAN	P59665	DEFA1	Neutrophil defensin 1	10194	6.54	94	Naïve only	Naïve only				0	82	0.191083	0.0611647	2				0	NA	NA
sp|O75636|FCN3_HUMAN	O75636	FCN3	Ficolin-3	32882	6.2	299	Naïve only	Naïve only				0	86	0.179975	0.0160867	2				1	NA	NA
sp|P01034|CYTC_HUMAN	P01034	CST3	Cystatin-C	15789	9	146	Naïve only	Naïve only				0	88	0.168233	0.0324798	2				1	NA	NA
sp|Q06033|ITIH3_HUMAN	Q06033	ITIH3	Inter-alpha-trypsin inhibitor heavy chain H3	99787	5.49	890	Naïve only	Naïve only				1	97	0.148475	0.00618718	2				1	NA	NA
sp|P60709|ACTB_HUMAN	P60709	ACTB	Actin, cytoplasmic 1	41710	5.29	375	Naïve only	Naïve only				0	102	0.138372	0.0449254	3				1	NA	NA
sp|P06681|CO2_HUMAN	P06681	C2	Complement C2	83214	7.23	752	0.0326339	Naïve only	103	0.121167	0.00957932	3	106	0.130622	0.0113505	3				1	0.311728	NA
tr|A0A0G2JRQ6|A0A0G2JRQ6_HUMAN	A0A0G2JRQ6		Uncharacterized protein (Fragment)	12837	8.5	118	Naïve only	Naïve only				0	124	0.0850167	0.0129128	3				1	NA	NA
tr|A0A087X232|A0A087X232_HUMAN	A0A087X232	C1S	Complement C1s subcomponent	75856	5.09	682	Naïve only	Naïve only				0	131	0.0730389	0.00182835	3				1	NA	NA
sp|P00736|C1R_HUMAN	P00736	C1R	Complement C1r subcomponent	80067	5.82	705	Naïve only	Naïve only				0	135	0.04605	0.0113844	2				0	NA	NA
sp|Q9H2R5-5|KLK15_HUMAN	Q9H2R5-5	KLK15	Isoform 5 of Kallikrein-15	27998	8.27	255	Naïve only	Naïve only				0	137	0.0423	0.0147785	2				0	NA	NA
sp|P05062|ALDOB_HUMAN	P05062	ALDOB	Fructose-bisphosphate aldolase B	39448	8	364	Naïve only	Naïve only				0	138	0.0389	0.0192333	2				0	NA	NA
sp|Q08380|LG3BP_HUMAN	Q08380	LGALS3BP	Galectin-3-binding protein	65289	5.13	585	-0.165082	Naïve only	145	0.0547444	0.00343096	3	141	0.0374333	0.0236529	3				1	0.110972	NA
sp|Q8NBI6|XXLT1_HUMAN	Q8NBI6	XXYLT1	Xyloside xylosyltransferase 1	43778	8.35	393	Naïve only	Naïve only				1	145	0.0258667	0.00393075	3				1	NA	NA
sp|P01833|PIGR_HUMAN	P01833	PIGR	Polymeric immunoglobulin receptor	83232	5.58	764	Naïve only	Naïve only				0	148	0.0129833	0.00139064	2				1	NA	NA
sp|O43933|PEX1_HUMAN	O43933	PEX1	Peroxisome biogenesis factor 1	142778	5.91	1283	0.273654	Naïve only	169	0.006275	0.00215668	2	150	0.0117833	0.00648181	2				1	0.0546812	NA
sp|Q8N573-2|OXR1_HUMAN	Q8N573-2	OXR1	Isoform 2 of Oxidation resistance protein 1	93676	5.08	839	Naïve only	Naïve only				0	151	0.0102	0.000919239	2				0	NA	NA
sp|P15924|DESP_HUMAN	P15924	DSP	Desmoplakin	331569	6.44	2871	Naïve only	Naïve only				0	152	0.00835	0.0026163	2				1	NA	NA
tr|C9JPQ9|C9JPQ9_HUMAN	C9JPQ9	FGG	Fibrinogen gamma chain (Fragment)	13538	6.71	119	Normal only		2	8.12049	0.961124	3				0				0	NA	NA
sp|P02679-2|FIBG_HUMAN	P02679-2	FGG	Isoform Gamma-A of Fibrinogen gamma chain	49465	5.7	437	Normal only		5	4.45691	0.241418	3				0				0	NA	NA
sp|P02675|FIBB_HUMAN	P02675	FGB	Fibrinogen beta chain	55892	8.54	491	Normal only		6	3.14223	0.412551	3				0				0	NA	NA
sp|Q14624-2|ITIH4_HUMAN	Q14624-2	ITIH4	Isoform 2 of Inter-alpha-trypsin inhibitor heavy chain H4	101178	6.21	914	Normal only		32	0.6403	0.00254558	2				0				0	NA	NA
sp|P01877|IGHA2_HUMAN	P01877	IGHA2	Ig alpha-2 chain C region	36503	5.71	340	Normal only		36	0.596811	0.0343885	3				1				1	NA	NA
sp|P0C0L4|CO4A_HUMAN	P0C0L4	C4A	Complement C4-A	192664	6.65	1744	Normal only		40	0.557744	0.0150521	3				0				0	NA	NA
sp|P01619|KV301_HUMAN	P01619		Ig kappa chain V-III region B6	11628	9.34	108	Normal only		41	0.550622	0.0967343	3				0				0	NA	NA
sp|P05155-3|IC1_HUMAN	P05155-3	SERPING1	Isoform 3 of Plasma protease C1 inhibitor	55734	5.97	505	Normal only		45	0.485725	0.0360978	2				1				1	NA	NA
tr|A0A0B4J2B5|A0A0B4J2B5_HUMAN	A0A0B4J2B5	IGHV3OR16-9	Protein IGHV3OR16-9 (Fragment)	10650	8.65	98	Normal only		48	0.446589	0.0374833	3				0				0	NA	NA
sp|P01606|KV114_HUMAN	P01606		Ig kappa chain V-I region OU	11770	9.94	108	Normal only		53	0.396217	0.0554929	3				0				1	NA	NA
sp|O95445|APOM_HUMAN	O95445	APOM	Apolipoprotein M	21239	5.66	188	Normal only		54	0.394489	0.0726245	3				0				1	NA	NA
sp|P06396|GELS_HUMAN	P06396	GSN	Gelsolin	85644	5.9	782	Normal only		59	0.305478	0.0371288	3				1				1	NA	NA
sp|P05090|APOD_HUMAN	P05090	APOD	Apolipoprotein D	21262	5.06	189	Normal only		61	0.295458	0.0842753	2				0				0	NA	NA
sp|P06312|KV401_HUMAN	P06312	IGKV4-1	Ig kappa chain V-IV region (Fragment)	13372	5.09	121	Normal only		64	0.278133	0.0121204	3				0				0	NA	NA
sp|P01617|KV204_HUMAN	P01617		Ig kappa chain V-II region TEW	12308	5.69	113	Normal only		66	0.268806	0.0501696	3				0				0	NA	NA
tr|A0A0U1RRF4|A0A0U1RRF4_HUMAN	A0A0U1RRF4	IGKV1-8	Protein IGKV1-8	19954	8.81	183	Normal only		69	0.254478	0.0239655	3				0				0	NA	NA
tr|A0A087WWV8|A0A087WWV8_HUMAN	A0A087WWV8	IGKV1-12	Protein IGKV1-12	20055	8.29	185	Normal only		70	0.253567	0.0263055	3				0				0	NA	NA
sp|P01621|KV303_HUMAN	P01621		Ig kappa chain V-III region NG9 (Fragment)	10722	6.29	100	Normal only		76	0.215233	0.0933493	3				0				0	NA	NA
sp|P06310|KV206_HUMAN	P06310		Ig kappa chain V-II region RPMI 6410	14697	9.34	133	Normal only		78	0.210217	0.0385033	3				1				0	NA	NA
sp|P01613|KV121_HUMAN	P01613		Ig kappa chain V-I region Ni	12238	5.25	112	Normal only		85	0.186533	0.0391245	3				0				0	NA	NA
sp|P01703|LV105_HUMAN	P01703		Ig lambda chain V-I region NEWM	10898	9.39	103	Normal only		87	0.169633	0.0257185	3				0				0	NA	NA
sp|P04208|LV106_HUMAN	P04208		Ig lambda chain V-I region WAH	11718	6.29	109	Normal only		88	0.168511	0.0243066	3				0				0	NA	NA
sp|Q96PD5|PGRP2_HUMAN	Q96PD5	PGLYRP2	N-acetylmuramoyl-L-alanine amidase	62178	7.25	576	Normal only		99	0.131867	0.0133407	2				0				0	NA	NA
sp|P81605|DCD_HUMAN	P81605	DCD	Dermcidin	11277	6.08	110	Normal only		101	0.128925	0.0172181	2				1				1	NA	NA
sp|P02654|APOC1_HUMAN	P02654	APOC1	Apolipoprotein C-I	9326	8.01	83	Normal only		102	0.127061	0.0568189	3				1				0	NA	NA
sp|P29622|KAIN_HUMAN	P29622	SERPINA4	Kallistatin	48511	7.33	427	Normal only		106	0.111133	0.0199454	3				0				1	NA	NA
sp|P01769|HV308_HUMAN	P01769		Ig heavy chain V-III region GA	13157	9.8	122	Normal only		108	0.107875	0.0335522	2				0				0	NA	NA
sp|P04207|KV308_HUMAN	P04207		Ig kappa chain V-III region CLL	14266	8.71	129	Normal only		111	0.1053	0.00113137	2				0				0	NA	NA
tr|A0A0C4DH68|A0A0C4DH68_HUMAN	A0A0C4DH68	IGKV2-24	Protein IGKV2-24 (Fragment)	13071	8.74	120	Normal only		114	0.0973611	0.0510644	3				1				1	NA	NA
tr|A0A0A0MS09|A0A0A0MS09_HUMAN	A0A0A0MS09	IGHD	Ig delta chain C region (Fragment)	47510	6.9	430	Normal only		115	0.09445	0.00742462	2				0				0	NA	NA
sp|P07358|CO8B_HUMAN	P07358	C8B	Complement component C8 beta chain	67003	8.5	591	Normal only		116	0.094225	0.00491439	2				0				0	NA	NA
sp|Q06033-2|ITIH3_HUMAN	Q06033-2	ITIH3	Isoform 2 of Inter-alpha-trypsin inhibitor heavy chain H3	99265	5.52	886	Normal only		117	0.0894417	0.0210836	2				1				1	NA	NA
sp|P15814|IGLL1_HUMAN	P15814	IGLL1	Immunoglobulin lambda-like polypeptide 1	22949	10.1	213	Normal only		124	0.0743778	0.00843513	3				0				0	NA	NA
sp|P00748|FA12_HUMAN	P00748	F12	Coagulation factor XII	67748	8.04	615	Normal only		125	0.0685333	0.00357258	3				0				0	NA	NA
tr|A0A0A0MT74|A0A0A0MT74_HUMAN	A0A0A0MT74	IGKV1-16	Protein IGKV1-16 (Fragment)	12610	8.39	117	Normal only		126	0.068475	0.00484368	2				0				0	NA	NA
sp|Q13790|APOF_HUMAN	Q13790	APOF	Apolipoprotein F	35377	5.42	326	Normal only		128	0.0668444	0.0105136	3				1				0	NA	NA
sp|P35858-2|ALS_HUMAN	P35858-2	IGFALS	Isoform 2 of Insulin-like growth factor-binding protein complex acid labile subunit	70192	6.48	643	Normal only		135	0.0623389	0.00690142	3				1				0	NA	NA
sp|P01601|KV109_HUMAN	P01601	IGKV1D-16	Ig kappa chain V-ID region 16 (Fragment)	12722	7.63	117	Normal only		136	0.0602333	0.00598129	3				0				0	NA	NA
tr|A0A0B4J1Z4|A0A0B4J1Z4_HUMAN	A0A0B4J1Z4	IGKV1-17	Protein IGKV1-17 (Fragment)	12770	8.93	117	Normal only		137	0.0592222	0.00542139	3				1				1	NA	NA
sp|P05154|IPSP_HUMAN	P05154	SERPINA5	Plasma serine protease inhibitor	45646	9.3	406	Normal only		138	0.0585	0.00649778	3				0				1	NA	NA
sp|P23142|FBLN1_HUMAN	P23142	FBLN1	Fibulin-1	77162	5.07	703	Normal only		140	0.0578667	0.0167988	3				0				0	NA	NA
sp|Q14714-2|SSPN_HUMAN	Q14714-2	SSPN	Isoform 2 of Sarcospan	14116	8.52	132	Normal only		146	0.054	0.00509717	3				0				0	NA	NA
sp|P09871|C1S_HUMAN	P09871	C1S	Complement C1s subcomponent	76635	4.86	688	Normal only		147	0.0441	0.00657609	2				0				0	NA	NA
sp|Q16610-4|ECM1_HUMAN	Q16610-4	ECM1	Isoform 4 of Extracellular matrix protein 1	63523	6.43	567	Normal only		149	0.04035	0.00117154	3				0				0	NA	NA
tr|A0A087WSY5|A0A087WSY5_HUMAN	A0A087WSY5	CPB2	Carboxypeptidase B2	43994	7.62	386	Normal only		152	0.0338167	0.00854753	3				0				0	NA	NA
sp|P00742|FA10_HUMAN	P00742	F10	Coagulation factor X	54697	5.68	488	Normal only		154	0.0295389	0.00349469	3				0				0	NA	NA
sp|P43251-2|BTD_HUMAN	P43251-2	BTD	Isoform 2 of Biotinidase	61471	5.72	545	Normal only		156	0.0269556	0.00123888	3				0				0	NA	NA
sp|P35030|TRY3_HUMAN	P35030	PRSS3	Trypsin-3	32508	7.46	304	Normal only		157	0.0268056	0.00678602	3				0				0	NA	NA
sp|P51843-2|NR0B1_HUMAN	P51843-2	NR0B1	Isoform 2 of Nuclear receptor subfamily 0 group B member 1	43562	8.65	400	Normal only		159	0.0162583	0.000153206	2				0				1	NA	NA
tr|A0A0A0MRJ7|A0A0A0MRJ7_HUMAN	A0A0A0MRJ7	F5	Coagulation factor V	252078	5.68	2229	Normal only		160	0.01315	0.00285	3				0				0	NA	NA
sp|O75908|SOAT2_HUMAN	O75908	SOAT2	Sterol O-acyltransferase 2	59857	8.96	522	Normal only		162	0.0128556	0.00122126	3				0				0	NA	NA
sp|Q9NUV7|SPTC3_HUMAN	Q9NUV7	SPTLC3	Serine palmitoyltransferase 3	62010	8.9	552	Normal only		163	0.01245	0.000989949	2				0				0	NA	NA
sp|Q14393|GAS6_HUMAN	Q14393	GAS6	Growth arrest-specific protein 6	79625	5.84	721	Normal only		164	0.0104222	0.00146679	3				1				0	NA	NA
tr|A0A0A0MRM9|A0A0A0MRM9_HUMAN	A0A0A0MRM9	NOLC1	Nucleolar and coiled-body phosphoprotein 1 (Fragment)	74611	9.46	708	Normal only		165	0.00976667	0.000565685	2				0				0	NA	NA
sp|Q6PKC3|TXD11_HUMAN	Q6PKC3	TXNDC11	Thioredoxin domain-containing protein 11	110459	6.11	985	Normal only		166	0.00830833	0.000223917	2				0				0	NA	NA
tr|A9Z1X7|A9Z1X7_HUMAN	A9Z1X7	SRRM1	Serine/arginine repetitive matrix protein 1	103329	11.85	913	Normal only		167	0.00747222	0.000861577	3				0				0	NA	NA
sp|P08514-3|ITA2B_HUMAN	P08514-3	ITGA2B	Isoform 3 of Integrin alpha-IIb	103153	5.41	953	Normal only		168	0.006875	0.000106066	2				0				0	NA	NA
sp|Q149N8|SHPRH_HUMAN	Q149N8	SHPRH	E3 ubiquitin-protein ligase SHPRH	192957	7.3	1683	Normal only		170	0.00511667	0.000351188	3				0				0	NA	NA
sp|Q6T4R5|NHS_HUMAN	Q6T4R5	NHS	Nance-Horan syndrome protein	179026	6.4	1651	Normal only		171	0.0046	7.07107e-05	2				0				0	NA	NA
sp|Q8WYP5-3|ELYS_HUMAN	Q8WYP5-3	AHCTF1	Isoform 3 of Protein ELYS	253303	6.23	2275	Normal only		173	0.00256667	0.000251661	3				0				0	NA	NA
sp|Q9Y4B5|MTCL1_HUMAN	Q9Y4B5	MTCL1	Microtubule cross-linking factor 1	209397	6.03	1905	Normal only		174	0.00248889	0.000138778	3				1				1	NA	NA
